# Supplementary material for: Genetic diversity of Plasmodium falciparum isolates from uncomplicated malaria cases in Ghana over a decade
Source: Parasit Vectors. 2016 Jul 26;9:416. doi: 10.1186/s13071-016-1692-1 (PMC4962487; doi:10.1186/s13071-016-1692-1)
Supplement: Additional file 3: Table S3. — Allele sizes and number of genotypes per infection for isolates collected in 2003–2004. (XLS 87 kb) [file 13071_2016_1692_MOESM3_ESM.xls]

## Sheet: Table S3 2003-04 (2 locations)
Table S3 Allele sizes and number of genotypes per infection for isolates collected in 2003-2004
Population	ID	YEAR	MOI_MSP2	FC27	3D7
Hohoe	H1016	2003-04	1	350	0
Hohoe	H1017	2003-04	1	400	0
Hohoe	H1022	2003-04	2	300, 350	0
Hohoe	H1024	2003-04	1	350	0
Hohoe	H1025	2003-04	1	300	0
Hohoe	H1026	2003-04	2	0	600, 700
Hohoe	H1027	2003-04	2	350	400
Hohoe	H2007	2003-04	1	0	600
Hohoe	H2008	2003-04	2	500	700
Hohoe	H2009	2003-04	2	400	800
Hohoe	H2010	2003-04	1	0	700
Hohoe	H2012	2003-04	1	500	0
Hohoe	H3011	2003-04	1	400	0
Hohoe	H3017	2003-04	1	0	350
Hohoe	H3018	2003-04	4	400	300, 400, 600
Hohoe	H4008	2003-04	1	350	0
Hohoe	H4009	2003-04	2	450, 500	0
Hohoe	H4012	2003-04	1	350	0
Hohoe	H4013	2003-04	2	400, 450	0
Hohoe	H4015	2003-04	1	0	600
Navrongo	N1001	2003-04	2	750	650
Navrongo	N1002	2003-04	2	350	650
Navrongo	N1003	2003-04	1	350	0
Navrongo	N1004	2003-04	2	700	650
Navrongo	N1005	2003-04	2	700	650
Navrongo	N1006	2003-04	2	400	500
Navrongo	N1007	2003-04	2	700	500
Navrongo	N1009	2003-04	2	500, 600	0
Navrongo	N2002	2003-04	2	400	300
Navrongo	N2009	2003-04	2	500, 600	0
Navrongo	N2010	2003-04	1	400	0
Navrongo	N2012	2003-04	3	350, 450, 600
Navrongo	N2013	2003-04	1	0	600
Navrongo	N3001	2003-04	4	350, 450, 600	600
Navrongo	N3002	2003-04	2	300	600
Navrongo	N3003	2003-04	3	400	500, 650
Navrongo	N3005	2003-04	1	300	0

## Sheet: Table S4 2005-6 (7 locations)
Table S4 Allele sizes and number of genotypes per infection for isolates collected in 2005-2006
Population	ID	YEAR	MOI_MSP2	FC27	3D7
Begoro	G47	2005	2	0	300, 600
Begoro	G48	2005	4	600	300, 500, 600
Begoro	G49	2005	1	0	300
Begoro	G62	2005	2	300	600
Begoro	G63	2005	2	250	550
Begoro	G87	2005	1	0	600
Begoro	G88	2005	1	0	600
Begoro	G95	2005	2	500	800
Begoro	G102	2005	2	400	600
Begoro	G103	2005	2	350	700
Begoro	G106	2005	1	0	700
Begoro	G108	2005	2	350	300
Begoro	G118	2006	1	300	0
Begoro	G120	2006	1	0	400
Begoro	G122	2006	2	450	700
Begoro	G123	2006	2	400	700
Begoro	G127	2006	1	0	700
Begoro	G140	2006	2	0	300, 600
Begoro	G141	2006	1	0	600
Begoro	G146	2006	2	0	300, 700
Begoro	G149	2006	2	400	550
Begoro	G151	2006	1	350	0
Begoro	G154	2006	1	0	300
Bekwai	B8	2005	1	400	0
Bekwai	B6	2005	1	0	700
Bekwai	B61	2005	2	350	300
Bekwai	B66	2005	3	400, 500	700
Bekwai	B74	2005	1	0	300
Bekwai	B78	2005	1	250	0
Bekwai	B82	2005	2	400, 500	0
Bekwai	B89	2005	3	400, 500, 600	0
Bekwai	B73	2005	1	350	0
Bekwai	B25	2005	2	800	650
Bekwai	B68	2005	2	800	650
Cape Coast	C9	2005	2	350	300
Cape Coast	C12	2005	1	0	700
Cape Coast	C15	2005	2	300	700
Cape Coast	C18	2005	1	0	600
Cape Coast	C22	2005	3	0	300, 400, 600
Cape Coast	C23	2005	4	350	350, 400, 650
Cape Coast	C24	2005	2	0	400, 600
Cape Coast	C26	2005	3	700	300, 400
Cape Coast	C27	2005	3	0	300, 400, 700
Cape Coast	C28	2005	1	350	0
Cape Coast	C33	2005	2	300	600
Cape Coast	C35	2005	2	300	500
Cape Coast	C41	2005	3	350	300, 500
Cape Coast	C42	2005	2	400	500
Cape Coast	C43	2005	3	650	400, 700
Cape Coast	C44	2005	4	700	350, 400, 800
Cape Coast	C45	2005	1	300	0
Cape Coast	C115	2006	1	700	0
Cape Coast	C133	2006	2	650	700
Cape Coast	C135	2006	3	500, 650	700
Cape Coast	C140	2006	2	450	700
Cape Coast	C141	2006	2	500	750
Cape Coast	C144	2006	1	600	0
Cape Coast	C158	2006	2	500	700
Cape Coast	C164	2006	1	700	0
Cape Coast	C165	2006	1	500	0
Cape Coast	C180	2006	2	450	700
Cape Coast	C185	2006	2	700	700
Cape Coast	C188	2006	3	500	600, 700
Cape Coast	C191	2006	2	400	700
Cape Coast	C192	2006	1	500	0
Navrongo	N11	2005	1	0	300
Navrongo	N21	2005	2	0	300, 700
Navrongo	N22	2005	1	400	0
Navrongo	N26	2005	1	0	300
Navrongo	N37	2005	2	0	300, 650
Navrongo	N42	2006	2	0	400, 750
Navrongo	N45	2006	2	0	400, 750
Navrongo	N51	2006	1	0	700
Navrongo	N52	2006	2	400	400
Navrongo	N55	2006	2	0	300, 600
Navrongo	N60	2006	1	0	700
Navrongo	N64	2006	1	0	300
Navrongo	N65	2006	2	600	700
Navrongo	N67	2006	3	600	400, 700
Navrongo	N68	2006	3	0	300, 500, 750
Navrongo	N69	2006	1	0	350
Navrongo	N130	2006	1	600	0
Sunyani	S15	2005	1	0	300
Sunyani	S16	2005	1	0	700
Sunyani	S26	2005	1	0	700
Sunyani	S33	2005	2	350	400
Sunyani	S35	2005	1	350	0
Sunyani	S56	2005	2	0	300, 700
Sunyani	S57	2005	2	0	300, 700
Sunyani	S58	2005	1	350	0
Sunyani	S66	2005	1	600	0
Sunyani	S69	2006	1	0	700
Sunyani	S70	2006	2	400	750
Sunyani	S74	2006	3	0	300, 600, 700
Sunyani	S85	2006	1	0	700
Sunyani	S97	2006	2	0	350, 800
Sunyani	S102	2006	2	0	300, 700
Sunyani	S104	2006	2	300	300
Sunyani	S110	2006	2	300	600
Sunyani	S115	2006	1	0	350
Sunyani	S117	2006	2	500	700
Sunyani	S132	2006	2	0	300, 600
Sunyani	S134	2006	2	300	600
Wa	W2	2005	1	250	0
Wa	W10	2005	2	400	700
Wa	W11	2005	1	250	0
Wa	W13	2005	1	0	700
Wa	W16	2005	1	400	0
Wa	W31	2005	1	300	0
Wa	W37	2005	2	400	500
Wa	W59	2005	1	250	0
Wa	W126	2006	1	400	0
Wa	W135	2006	1	550	0
Wa	W149	2006	1	500	0
Wa	W219	2006	1	300	0
Wa	W222	2006	1	0	550
Wa	W223	2006	1	0	550
Wa	W229	2006	1	250	0
Wa	W238	2006	1	400	0
Wa	W272	2006	1	0	550
Wa	W274	2006	3	400	500, 700
Yendi	Y2	2005	1	0	700
Yendi	Y4	2005	2	0	500, 700
Yendi	Y42	2005	1	0	300
Yendi	Y51	2005	1	500	0
Yendi	Y61	2005	1	400	0
Yendi	Y62	2005	1	250	0
Yendi	Y81	2005	1	700	0
Yendi	Y114	2005	1	400	0
Yendi	Y85	2005	1	450	0
Yendi	Y107	2005	1	450	0
Yendi	Y118	2005	1	0	300
Yendi	Y98	2005	1	450	0
Yendi	Y99	2005	1	450	0
Yendi	Y89	2005	1	470	0
Yendi	Y102	2005	1	470	0

## Sheet: Table S5 2007 (9 locations)
Table S5 Allele sizes and number of genotypes per infection for isolates collected in 2007
Population	ID	YEAR	MOI_MSP2	FC27	3D7
Begoro	G5	2007	2	600	300
Begoro	G8	2007	2	500	600
Begoro	G9	2007	3	450	400, 600
Begoro	G13	2007	4	400	450, 500, 800
Begoro	G16	2007	1	350	0
Begoro	G17	2007	2	0	400, 600
Begoro	G19	2007	2	400	600
Begoro	G20	2007	1	0	700
Begoro	G28	2007	2	400	600
Begoro	G30	2007	2	300400	0
Begoro	G31	2007	6	350500	300, 400, 600, 700
Begoro	G32	2007	6	400500	300, 400, 550, 650
Begoro	G33	2007	5	850900	400, 700, 900
Begoro	G34	2007	3	400500	600
Begoro	G35	2007	3	850900	500
Begoro	G36	2007	5	400500	300550650
Begoro	G37	2007	4	400	350400900
Begoro	G38	2007	3	500600	600
Begoro	G40	2007	4	450500	700400
Begoro	G41	2007	5	400500	300400700
Begoro	G42	2007	5	700	350, 450, 750, 800
Begoro	G43	2007	2	600	350
Begoro	G44	2007	3	700	400600
Begoro	G45	2007	3	800	300, 500
Begoro	G46	2007	4	450, 500	400, 600
Begoro	G97	2007	5	700750	400700800
Begoro	G50	2007	2	800	750
Begoro	G51	2007	5	700750	400700800
Begoro	G52	2007	3	450	400, 700
Begoro	G53	2007	2	0	400, 500
Begoro	G54	2007	4	400500	500, 600
Begoro	G56	2007	4	400500	500, 600
Begoro	G57	2007	4	600650	700850
Begoro	G58	2007	1	800	0
Begoro	G66	2007	2	700	500
Begoro	G70	2007	4	400500	600700
Begoro	G79	2007	3	400500	600
Begoro	G84	2007	3	280	500, 600
Begoro	G85	2007	2	400	700
Begoro	G86	2007	4	400500	400, 700
Begoro	G88	2007	6	250, 300, 450, 550	650, 800
Begoro	G89	2007	7	250, 300, 400	300, 400, 600, 800
Begoro	G90	2007	4	350400	600700
Begoro	G93	2007	4	300, 400	400, 650
Begoro	G94	2007	1	500	0
Begoro	G98	2007	4	300, 700	500800
Begoro	G24	2007	1	350	0
Begoro	G26	2007	2	250	600
Bekwai	B1	2007	2	350	700
Bekwai	B2	2007	2	800	700
Bekwai	B4	2007	2	500	700
Bekwai	B6	2007	2	400	700
Bekwai	B9	2007	1	350	0
Bekwai	B10	2007	2	400	700
Bekwai	B11	2007	2	500	700
Bekwai	B13	2007	2	400	600
Bekwai	B18	2007	2	400	400
Bekwai	B19	2007	3	350, 500	300
Bekwai	B20	2007	3	400, 700	800
Bekwai	B21	2007	3	400, 500	300
Bekwai	B28	2007	2	500	500
Bekwai	B29	2007	2	0	300, 700
Bekwai	B32	2007	2	500	800
Bekwai	B33	2007	1	400	0
Bekwai	B34	2007	2	0	300, 700
Bekwai	B37	2007	1	400	0
Bekwai	B38	2007	3	250, 300	600
Bekwai	B39	2007	1	400	0
Bekwai	B40	2007	1	400	0
Bekwai	B41	2007	1	0	600
Bekwai	B42	2007	1	250	0
Bekwai	B43	2007	3	350, 400	600
Bekwai	B45	2007	1	400	0
Bekwai	B47	2007	4	250400	200, 600
Bekwai	B48	2007	1	400	0
Bekwai	B49	2007	1	0	300
Bekwai	B50	2007	2	400	200
Bekwai	B51	2007	2	250, 300	0
Bekwai	B52	2007	3	250, 600	600
Bekwai	B55	2007	4	380	300, 400, 600
Bekwai	B56	2007	1	350	0
Bekwai	B60	2007	3	300, 600	700
Bekwai	B63	2007	3	250	300, 700
Bekwai	B64	2007	3	250, 400	600
Bekwai	B66	2007	2	400, 500	0
Bekwai	B67	2007	3	250500	700
Bekwai	B68	2007	1	500	0
Bekwai	B69	2007	1	700	0
Bekwai	B73	2007	3	250, 400	700
Bekwai	B77	2007	3	700	300, 700
Bekwai	B82	2007	4	250, 400	300, 700
Bekwai	B83	2007	2	250, 500	0
Cape Coast	C2	2007	1	0	300
Cape Coast	C3	2007	1	400	0
Cape Coast	C5	2007	1	0	300
Cape Coast	C6	2007	1	0	250
Cape Coast	C11	2007	1	0	300
Cape Coast	C16	2007	2	500	300
Cape Coast	C18	2007	1	0	300
Cape Coast	C20	2007	2	400	250
Cape Coast	C22	2007	2	300	250
Cape Coast	C25	2007	1	0	500
Cape Coast	C31	2007	1	0	600
Cape Coast	C35	2007	1	0	600
Cape Coast	C38	2007	2	400	700
Cape Coast	C40	2007	1	0	400
Cape Coast	C42	2007	1	0	450
Cape Coast	C46	2007	1	0	500
Cape Coast	C47	2007	1	0	500
Cape Coast	C56	2007	4	0	450, 500, 700, 800
Cape Coast	C61	2007	4	0	450, 500, 550, 800
Cape Coast	C62	2007	2	0	450500
Cape Coast	C66	2007	1	0	450
Cape Coast	C73	2007	1	300	0
Cape Coast	C75	2007	1	0	450
Cape Coast	C76	2007	1	400	0
Cape Coast	C93	2007	1	400	0
Cape Coast	C116	2007	2	400	400
Cape Coast	C118	2007	1	0	300
Hohoe	H2	2007	3	500	600, 700
Hohoe	H3	2007	3	400	600, 700
Hohoe	H4	2007	1	450	0
Hohoe	H6	2007	3	500	400, 600
Hohoe	H9	2007	2	450	500
Hohoe	H15	2007	1	700	0
Hohoe	H21	2007	1	450	0
Hohoe	H22	2007	2	0	350, 450
Hohoe	H24	2007	3	700	300, 400
Hohoe	H25	2007	1	0	450
Hohoe	H35	2007	2	700	450
Hohoe	H36	2007	1	0	350
Hohoe	H37	2007	1	500	0
Hohoe	H38	2007	2	700	500
Hohoe	H40	2007	2	0	400, 600
Hohoe	H42	2007	3	700	450, 700
Hohoe	H46	2007	2	400	350
Hohoe	H50	2007	4	800	200, 300, 500
Hohoe	H51	2007	3	0	200, 300, 500
Hohoe	H52	2007	2	0	500, 600
Hohoe	H54	2007	4	300, 400	300, 500
Hohoe	H56	2007	1	0	400
Hohoe	H57	2007	1	700	0
Hohoe	H60	2007	3	300, 700	600
Hohoe	H61	2007	2	0	400, 600
Hohoe	H62	2007	2	250	500
Hohoe	H66	2007	4	250, 300	400, 600
Hohoe	H68	2007	2	0	450, 500
Hohoe	H69	2007	3	400, 500	700
Hohoe	H73	2007	1	0	300
Hohoe	H76	2007	2	0	350, 600
Hohoe	H77	2007	3	400	200, 600
Hohoe	H79	2007	1	0	200
Hohoe	H85	2007	2	400	600
Hohoe	H89	2007	2	500	700
Hohoe	H92	2007	2	500	500
Hohoe	H93	2007	4	400	300, 400, 600
Navrongo	N1	2007	3	400	300, 600
Navrongo	N2	2007	2	300	500
Navrongo	N5	2007	1	0	250
Navrongo	N6	2007	2	0	300, 600
Navrongo	N7	2007	2	300	600
Navrongo	N8	2007	2	300	600
Navrongo	N11	2007	3	0	350,400, 600
Navrongo	N17	2007	2	300	600
Navrongo	N18	2007	2	0	400, 700
Navrongo	N19	2007	3	200	200, 300
Navrongo	N25	2007	3	200	300, 600
Navrongo	N26	2007	4	500	250, 300, 600
Navrongo	N27	2007	4	500	250, 300, 600
Navrongo	N28	2007	4	600	500, 600, 700
Navrongo	N35	2007	3	300	300, 600
Navrongo	N40	2007	1	600	0
Navrongo	N41	2007	3	300	300, 600
Navrongo	N44	2007	1	300	0
Navrongo	N46	2007	2	200	250
Navrongo	N47	2007	1	250	0
Navrongo	N48	2007	2	350	400
Navrongo	N49	2007	1	0	600
Navrongo	N50	2007	2	350	400
Navrongo	N51	2007	3	400, 500	500
Navrongo	N55	2007	3	300	300, 600
Navrongo	N59	2007	2	250	200
Navrongo	N64	2007	1	300	0
Navrongo	N65	2007	4	350, 400	300, 500
Navrongo	N72	2007	3	300	380, 500
Navrongo	N73	2007	3	400	350, 500
Navrongo	N74	2007	3	700	350, 500
Navrongo	N76	2007	4	300	200, 300, 600
Navrongo	N79	2007	3	700	500, 650
Navrongo	N81	2007	3	400	200, 600
Navrongo	N85	2007	2	0	200, 600
Navrongo	N86	2007	2	400	600
Navrongo	N87	2007	4	550	200, 300, 600
Navrongo	N95	2007	2	0	300, 600
Navrongo	N96	2007	4	350	300, 400, 600
Navrongo	N97	2007	3	0	300, 400, 600
Navrongo	N99	2007	4	0	200, 300, 400, 500
Sunyani	S4	2007	3	400600	700
Sunyani	S7	2007	1	0	700
Sunyani	S9	2007	2	400	700
Sunyani	S17	2007	1	0	700
Sunyani	S18	2007	2	350	600
Sunyani	S19	2007	2	300	600
Sunyani	S20	2007	2	400600	0
Sunyani	S23	2007	1	0	700
Sunyani	S30	2007	1	0	400
Sunyani	S33	2007	1	0	300
Sunyani	S39	2007	2	800	350
Sunyani	S42	2007	3	600800	600
Sunyani	S43	2007	1	0	300
Sunyani	S44	2007	1	0	300
Sunyani	S45	2007	1	0	350
Sunyani	S46	2007	3	400500	500
Sunyani	S48	2007	3	400500	250
Sunyani	S51	2007	2	0	250600
Sunyani	S52	2007	3	400500	300
Sunyani	S53	2007	3	400550	300
Sunyani	S54	2007	2	400500	0
Sunyani	S55	2007	2	400500	0
Sunyani	S57	2007	2	400500	0
Sunyani	S59	2007	2	400450	300
Sunyani	S61	2007	1	0	300
Sunyani	S62	2007	2	0	350400
Sunyani	S64	2007	1	0	200
Sunyani	S65	2007	1	0	250
Sunyani	S67	2007	1	0	250
Sunyani	S68	2007	1	0	250
Sunyani	S69	2007	1	0	300
Sunyani	S73	2007	2	500	700
Sunyani	S78	2007	1	0	300
Sunyani	S88	2007	1	0	250
Sunyani	S94	2007	1	0	200
Sunyani	S96	2007	1	0	200
Sunyani	S103	2007	1	0	250
Sunyani	S111	2007	2	300400	0
Sunyani	S113	2007	2	300450	0
Sunyani	S123	2007	1	0	300
Tarkwa	T1	2007	1	0	800
Tarkwa	T2	2007	1	0	800
Tarkwa	T4	2007	1	0	300
Tarkwa	T5	2007	2	600	700
Tarkwa	T6	2007	2	600	600
Tarkwa	T10	2007	2	550	600
Tarkwa	T11	2007	2	400	500
Tarkwa	T12	2007	2	400	600
Tarkwa	T13	2007	1	450	0
Tarkwa	T17	2007	3	800, 850	500
Tarkwa	T18	2007	2	800	600
Tarkwa	T22	2007	1	500	0
Tarkwa	T23	2007	2	800	600
Tarkwa	T24	2007	2	500	650
Tarkwa	T29	2007	1	850	0
Tarkwa	T30	2007	1	0	600
Tarkwa	T34	2007	1	400	0
Tarkwa	T36	2007	2	400	600
Wa	W1	2007	4	500	600, 650, 700
Wa	W2	2007	1	700	0
Wa	W3	2007	3	400	400700
Wa	W5	2007	1	0	300
Wa	W11	2007	1	450	0
Wa	W13	2007	4	700	300400700
Wa	W19	2007	4	450	600800900
Wa	W42	2007	2	700	500
Wa	W20	2007	4	450	600800900
Wa	W22	2007	1	0	700
Wa	W23	2007	4	500	350500800
Wa	W25	2007	4	500	600800900
Wa	W26	2007	4	700	600800900
Wa	W27	2007	4	500	700900950
Wa	W28	2007	3	0	500650800
Wa	W32	2007	1	450	0
Wa	W33	2007	1	0	750
Wa	W34	2007	2	600	400
Wa	W39	2007	4	500	600700800
Wa	W44	2007	5	600	400, 450, 650, 700
Wa	W51	2007	1	600	0
Wa	W56	2007	3	570	500800
Wa	W57	2007	2	0	400700
Wa	W59	2007	1	450	0
Wa	W62	2007	3	500	450500
Wa	W81	2007	3	700	600700
Wa	W82	2007	3	700	500650
Wa	W83	2007	1	400	0
Wa	W88	2007	4	500	300500600
Wa	W97	2007	2	400	350
Wa	W109	2007	1	450	0
Wa	W121	2007	4	400	400500700
Wa	W122	2007	4	300, 700	350500
Wa	W125	2007	3	300, 400	700
Wa	W126	2007	1	500	0
Wa	W130	2007	4	700	300400600
Wa	W131	2007	5	300, 500	450500700
Wa	W132	2007	5	250, 500	350, 450, 500
Yendi	Y6	2007	2	350	700
Yendi	Y8	2007	1	800	0
Yendi	Y9	2007	1	0	600
Yendi	Y10	2007	3	350400	700
Yendi	Y11	2007	3	400500	600
Yendi	Y12	2007	3	300400	600
Yendi	Y13	2007	2	350450	0
Yendi	Y14	2007	1	0	600
Yendi	Y15	2007	3	300400	700
Yendi	Y17	2007	1	800	0
Yendi	Y22	2007	1	0	600
Yendi	Y23	2007	2	300350	0
Yendi	Y27	2007	1	0	600
Yendi	Y30	2007	1	350	0
Yendi	Y45	2007	1	0	700
Yendi	Y47	2007	1	0	600
Yendi	Y51	2007	1	0	600
Yendi	Y52	2007	3	400600	600
Yendi	Y55	2007	1	400	0
Yendi	Y59	2007	1	400	0
Yendi	Y60	2007	1	400	0
Yendi	Y70	2007	2	350	600
Yendi	Y72	2007	2	350	600
Yendi	Y78	2007	2	400	600
Yendi	Y79	2007	2	800	600
Yendi	Y85	2007	2	500	600
Yendi	Y89	2007	2	500	600
Yendi	Y90	2007	1	0	600
Yendi	Y96	2007	2	500	600
Yendi	Y105	2007	2	0	600
Yendi	Y121	2007	2	0	600
Yendi	Y110	2007	1	400	0
Yendi	Y109	2007	4	250, 350	500, 600
Yendi	Y124	2007	2	400	700
Yendi	Y155	2007	2	200, 250	0
Yendi	Y108	2007	4	250, 350	500, 600
Yendi	Y74	2007	3	250	500, 650
Yendi	Y94	2007	1	250	0
Yendi	Y39	2007	1	250	0

## Sheet: Table S6 2010 (6 locations)
Table S6 Allele sizes and number of genotypes per infection for isolates collected in 2010
Population	ID	YEAR	MOI_MSP2	FC27	3D7
Begoro	G2	2010	1	0	400
Begoro	G1	2010	3	500	400500
Begoro	G6	2010	1	0	500
Begoro	G7	2010	2	450	500
Begoro	G10	2010	2	450	300
Begoro	G11	2010	1	450	0
Begoro	G12	2010	1	450	0
Begoro	G14	2010	1	450	0
Begoro	G19	2010	1	0	700
Begoro	G25	2010	1	450	0
Begoro	G27	2010	2	0	300400
Bekwai	B2	2010	2	300400	0
Bekwai	B3	2010	1	300	0
Bekwai	B4	2010	1	300	0
Bekwai	B5	2010	1	700	0
Bekwai	B6	2010	2	350	500
Bekwai	B8	2010	2	300	600
Bekwai	B9	2010	1	0	600
Bekwai	B10	2010	1	0	450
Bekwai	B18	2010	1	0	450
Bekwai	B20	2010	2	300	550
Cape-Coast	C5	2010	1	0	450
Cape-Coast	C11	2010	1	300	0
Cape-Coast	C17	2010	1	0	450
Cape-Coast	C21	2010	2	200	450
Cape-Coast	C27	2010	1	0	500
Cape-Coast	C33	2010	1	0	450
Cape-Coast	C34	2010	1	0	400
Cape-Coast	C35	2010	2	350	320
Cape-Coast	C38	2010	1	0	320
Cape-Coast	C51	2010	1	0	320
Cape-Coast	C65	2010	1	0	320
Cape-Coast	C67	2010	2	300	320
Cape-Coast	C79	2010	1	0	320
Cape-Coast	C56	2010	1	320	0
Navrongo	N4	2010	2	350	500
Navrongo	N7	2010	1	0	300
Navrongo	N8	2010	1	0	600
Navrongo	N24	2010	2	300	300
Navrongo	N48	2010	2	300	300
Navrongo	N68	2010	1	0	700
Navrongo	N98	2010	2	500	300
Navrongo	N100	2010	3	300, 500	650
Wa	W10	2010	1	0	320
Wa	W12	2010	2	300	320
Wa	W27	2010	1	0	300
Wa	W33	2010	1	0	320
Wa	W40	2010	1	300	0
Wa	W43	2010	3	250300	320
Wa	W44	2010	2	300	320
Wa	W46	2010	1	0	450
Wa	W48	2010	1	200	0
Wa	W73	2010	2	200	300
Wa	W52	2010	2	300	320
Wa	W50	2010	1	0	320
Wa	W89	2010	1	200	0
Wa	W92	2010	1	300	0
Wa	W96	2010	2	200	300
Wa	W48	2010	1	300	0
Wa	W19	2010	1	280	0
Yendi	Y2	2010	2	300	250
Yendi	Y3	2010	1	0	300
Yendi	Y7	2010	1	0	600
Yendi	Y10	2010	2	350	700
Yendi	Y13	2010	2	400	300
Yendi	Y16	2010	2	0	250, 600
Yendi	Y20	2010	2	0	500, 600
Yendi	Y21	2010	1	0	300
Yendi	Y22	2010	2	350	320
Yendi	Y23	2010	1	0	600
Yendi	Y25	2010	1	200	0
Yendi	Y26	2010	1	350	0
Yendi	Y31	2010	1	350	0

## Sheet: Table S7 2012 (3 locations)
Table S7 Allele sizes and number of genotypes per infection for isolates collected in 2012
Pop	ID	YEAR	MOI_MSP2	FC27	3D7
Cape Coast	C10	2012	2	400	500
Cape Coast	C100	2012	1	0	500
Cape Coast	C104	2012	1	400	0
Cape Coast	C107	2012	1	300	0
Cape Coast	C108	2012	1	400	0
Cape Coast	C11	2012	2	400	500
Cape Coast	C118	2012	1	0	400
Cape Coast	C137	2012	1	0	500
Cape Coast	C146	2012	1	0	500
Cape Coast	C154	2012	2	300	500
Cape Coast	C16	2012	2	300	500
Cape Coast	C169	2012	1	0	300
Cape Coast	C172	2012	1	0	500
Cape Coast	C178	2012	2	300	500
Cape Coast	C184	2012	1	400	0
Cape Coast	C187	2012	1	400	0
Cape Coast	C189	2012	1	0	450
Cape Coast	C192	2012	1	300	0
Cape Coast	C203	2012	1	400	0
Cape Coast	C205	2012	2	300	400
Cape Coast	C209	2012	2	300	450
Cape Coast	C210	2012	1	0	450
Cape Coast	C212	2012	1	0	450
Cape Coast	C213	2012	1	0	500
Cape Coast	C214	2012	1	0	500
Cape Coast	C220	2012	1	0	500
Cape Coast	C226	2012	1	0	450
Cape Coast	C23	2012	1	400	0
Cape Coast	C37	2012	1	0	500
Cape Coast	C47	2012	1	0	450
Cape Coast	C52	2012	1	0	500
Cape Coast	C53	2012	1	400	0
Cape Coast	C6	2012	1	400	0
Cape Coast	C63	2012	1	300	0
Cape Coast	C69	2012	1	300	0
Cape Coast	C76	2012	1	0	500
Cape Coast	C81	2012	1	300	0
Cape Coast	C91	2012	1	0	500
Hohoe	H295	2012	2	350	350
Hohoe	H93	2012	2	300	500
Hohoe	H280	2012	1	0	400
Hohoe	H291	2012	2	350	400
Hohoe	H71	2012	2	300	300
Hohoe	H458	2012	2	350	700
Hohoe	H26	2012	2	350	300
Hohoe	H281	2012	1	400	0
Hohoe	H202	2012	1	300	0
Hohoe	H168	2012	1	400	0
Hohoe	H307	2012	2	300	450
Hohoe	H208	2012	1	0	500
Hohoe	H294	2012	3	350	300, 400
Hohoe	H277	2012	1	0	400
Hohoe	H18	2012	2	400	300
Hohoe	H292	2012	2	350	400
Hohoe	H147	2012	1	0	450
Hohoe	H286	2012	1	300	0
Hohoe	H256	2012	2	300	400
Hohoe	H448	2012	2	0	300, 400
Hohoe	H17	2012	3	400	600, 700
Hohoe	H300	2012	1	0	450
Hohoe	H200	2012	1	300	0
Hohoe	H171	2012	1	0	450
Hohoe	H258	2012	1	400	0
Hohoe	H437	2012	1	0	300
Hohoe	H2	2012	2	300	400
Navrongo	N51	2012	2	250, 300	0
Navrongo	N11	2012	1	300	0
Navrongo	N60	2012	1	300	0
Navrongo	N52	2012	3	300	400, 500
Navrongo	N88	2012	2	450	400
Navrongo	N1	2012	1	300	0
Navrongo	N42	2012	1	250	0
Navrongo	N61	2012	2	300	400
Navrongo	N72	2012	3	300	400, 500
Navrongo	N101	2012	2	350	500
Navrongo	N104	2012	1	300	0
Navrongo	N94	2012	2	300, 350	0
Navrongo	N41	2012	1	300	0
Navrongo	N71	2012	2	300	700
Navrongo	N21	2012	1	0	400
Navrongo	N78	2012	2	300	400
Navrongo	N92	2012	2	350	450
Navrongo	N22	2012	1	250	0
Navrongo	N90	2012	2	300	400
Navrongo	N62	2012	2	250, 300	0
Navrongo	N58	2012	2	250	400
Navrongo	N32	2012	4	300, 400, 600	400
Navrongo	N46	2012	2	250, 300	0
Navrongo	N49	2012	2	300	400
Navrongo	N54	2012	2	200, 350	0
Navrongo	N100	2012	1	300	0
Navrongo	N7	2012	2	300	400
Navrongo	N66	2012	2	450	400
Navrongo	N87	2012	2	300	400
Navrongo	N43	2012	4	300	400, 500, 700
Navrongo	N106	2012	2	300	400
Navrongo	N39	2012	2	500	400
Navrongo	N33	2012	1	400	0
Navrongo	N97	2012	1	500	0
Navrongo	N84	2012	2	250	400
Navrongo	N95	2012	1	250	0
Navrongo	N91	2012	2	400	500
Navrongo	N35	2012	1	300	0
Navrongo	N13	2012	1	300	0
Navrongo	N89	2012	2	300	400
Navrongo	N64	2012	2	250, 300	0
Navrongo	N50	2012	1	300	0
Navrongo	N48	2012	2	350	400
Navrongo	N25	2012	2	300	400
Navrongo	N44	2012	2	350	450
Navrongo	N82	2012	2	300	400
Navrongo	N75	2012	3	200, 350	450
Navrongo	N65	2012	1	300	0
Navrongo	N55	2012	2	350	400
Navrongo	N47	2012	3	200, 350	400
Navrongo	N103	2012	2	300, 400	0
Navrongo	N86	2012	4	300	400, 600, 700
Navrongo	N99	2012	4	300, 400	400, 700
Navrongo	N12	2012	4	300, 350	400, 700
Navrongo	N85	2012	3	250, 300	400
Navrongo	N96	2012	2	300	400
Navrongo	N105	2012	2	300	400
Navrongo	N108	2012	2	350	400
Navrongo	N102	2012	2	300	400
Navrongo	N93	2012	1	300	0
Navrongo	N6	2012	1	300	0
Navrongo	N40	2012	2	350	500
Navrongo	N74	2012	1	300	0
Navrongo	N80	2012	2	300	400
Navrongo	N27	2012	1	300	0
Navrongo	N36	2012	2	300	500
Navrongo	N70	2012	1	300	0
Navrongo	N39	2012	2	450	400
